# Supplementary material for: Diagnosis of a Single-Nucleotide Variant in Whole-Exome Sequencing Data for Patients With Inherited Diseases: Machine Learning Study Using Artificial Intelligence Variant Prioritization
Source: JMIR Bioinform Biotechnol. 2022 Sep 15;3(1):e37701. doi: 10.2196/37701 (PMC11168239; doi:10.2196/37701)
Supplement: Multimedia Appendix 2 [file bioinform_v3i1e37701_app2.xlsx]

## Sheet: 工作表1
Multimedia Appendix 2: Description of features used in this research.
Feature	Data Type	Description
Max AlleleFreq	Float	Maximum value of allele frequencies columns from 1000Genomes Project, ExAC, ESP, and gnomAD database.
SIFT_converted_rankscore	Float	SIFT scorepredicts whether an amino acid substitutionaffects protein function.
Polyphen2_HDIV_rankscore	Float	Probability ofdeleterious given by polyphen2 trained byHumDiv.
Polyphen2_HVAR_rankscore	Float	Probability of deleterious given by polyphen2 trained byHumVar.
LRT_converted_rankscore	Float	A two­sided P­value of the likelihood ratio test of codonconstraint.
MutationTaster_converted_rankscore	Float	A probability value evaluates disease­causing potential ofsequence alterations.
MutationAssessor_score_rankscore	Float	Entropy ofmultiple sequence alighnment, predicts thefunctional impact of amino­acid substitutions in proteins.
FATHMM_converted_rankscore	Float	Functional analysis through hidden markov model.
PROVEAN_converted_rankscore	Float	A scorepredicts whether an amino acid substitution orindel has an impact on the biological function of a protein.
MetaSVM_rankscore	Float	A SVMbased ensemble prediction score, which incorpo­rated 10 scores and the maximum frequency observed inthe 1000 genomes populations.
MetaLR_rankscore	Float	A logisticregression based ensemble prediction score,which incorporated 10 scores and the maximum fre­quency observed in the 1000 genomes populations.
M­CAP_rankscore	Float	A computedscores trained on mutations linked toMendelian diseases that can be directly used by cliniciansto interpret variants of uncertain consequences.
CADD_raw_rankscore	Float	A scoreevaluates the deleteriousness of single nucleotidevariants.
fathmm­MKL_coding_rankscore	Float	A scorepredicting the effects of both coding and non­coding variants using nucleotide­based HMMs.
pLI	Float	Probability ofbeing loss­of­function intolerant from gno­mAD.
pRec	Float	Probability ofbeing intolerant of homozygous, but notheterozygous LOF variants from gnomAD.
syn_z	Float	Corrected synonymousZ score from gnomAD.
mis_z	Float	Corrected missenseZ score from gnomAD.
hgmd_score	Float	HGMD computedrankscore. A probability ofpathogenicity between 0 and 1 using a machine learningapproach
DANN_rankscore	Float	A scoreevaluates the pathogenicity of genetic variants us­ing using neural networks.
GenoCanyon_score_rankscore	Float	A posteriorprobability of a genomic position being func­tional provided by GenoCanyon.
integrated_fitCons_score_rankscore	Float	A fitnessconsequence score indicates the fraction of ge­nomic positions evincing a particular pattern of functionalassay results.
GERP++_RS_rankscore	Float	A rejectedsubstitution (RS) score estimated amount ofevolutionary variation that was rejected by past negativeselection.
phyloP100way_vertebrate_rankscore	Float	PhyloP (phylogenetic p­values) conservation score basedon the multiple alignments of 100 vertebrate genomes (in­cluding human).
phyloP20way_mammalian_rankscore	Float	Phylogenetic p­values for 20 mammalian species.
phastCons100way_vertebrate_rankscore	Float	PhastCons conservation score based on the multiplealignments of 100 vertebrate genomes (including human).
phastCons20way_mammalian_rankscore	Float	PhastCons p­values for 20 mammalian species.
SiPhy_29way_logOdds_rankscore	Float	SiPhy scorebased on 29 mammals genomes. The largerthe score, the more conserved the site.
ACMG	Integer	Aweighted sum score developed by Xrare based on 14evidences of ACMG/AMP 2015 guideline with the fol­lowing weights (PVS1:6, PS1:4, PM1:2, PM2:2, PM4:2,PM5:2, PP2:1, PP3:1, BA1:­9, BS1:­3, BS2:­3, BP3:­1,BP4:­1, BP7:­2) for each term.
Consequence	Categorical	Functionalconsequence annotated by Nirvana. Values in­clude: 5_prime_UTR_variant, coding_sequence_variant,downstream_gene_variant, frameshift_variant, in­frame_deletion, inframe_insertion, intron_variant,missense_variant, non_coding_transcript_exon_variant,regulatory_region_variant,splice_acceptor_variant,splice_donor_variant, splice_region_variant, start_lost,stop_gained,stop_lost,stop_retained_…
MaxEntScan_Significance	Boolean	The value is 1 when the value of MaxEntScan alt issmaller than 3 and MaxEntScan variation is smaller than­30%, otherwise the value is 0.
Inheritance	Categorical	Patternsof inheritance defined in OMIM. Values include:AR, S, AD, Multi, QTL, Mi, IC, XL, XLR, XLD.
Func.refgene	Categorical	Regionsthat a variant hits from ANNOVAR. Val­ues include: exonic, intronic, ncRNA_exonic,ncRNA_intronic, intergenic, splicing, UTR5, UTR3,ncRNA_splicing, upstream, downstream.
ClinVar	Categorical	Variant clinical significance provided by ClinVardatabases. Values include: uncertain significance, likelybenign, benign, pathogenic, likely pathogenic, Conflict­ing, protective, risk factor, not provided, association,other, no interpretation, drug response, affects.
Genotype	Categorical	Hemizygous,heterozygous, or homozygous genotype.
Sex	Integer	1:male, 0: female
Quality	Float	Genotype quality.
Read Depth	Float	Approximate read depth.
Max_bm25_score	Integer	MaximumOkapi BM25 score of OMIM, GeneReviews,Entrez Gene and Pubtator documents from Variant Prior­itizer.
Min_bm25_score	Integer	MinimumOkapi BM25 score of OMIM, GeneReviews,Entrez Gene and Pubtator documents from Variant Prior­itizer.
