# Supplementary material for: Diagnosis of a Single-Nucleotide Variant in Whole-Exome Sequencing Data for Patients With Inherited Diseases: Machine Learning Study Using Artificial Intelligence Variant Prioritization
Source: JMIR Bioinform Biotechnol. 2022 Sep 15;3(1):e37701. doi: 10.2196/37701 (PMC11168239; doi:10.2196/37701)
Supplement: Multimedia Appendix 3 [file bioinform_v3i1e37701_app3.xlsx]

## Sheet: 工作表1
Multimedia Appendix 3: Target variants, HPO term, and keywords of test case. HPO: Human Phenotype Ontology.
Case	No. Gene	HPO term	Keywords	Disease
1	TTC21B	HP:0001156	Brachydactyly, Cataract, Chronic renal disease	Nephronophthisis 12
		HP:0000518
		HP:0000083
2	FOXCI	HP:0007957	Corneal opacity, Pericardial effusion	Axenfeld-Rieger syndrome, type 3
		HP:0001698
3	SLC20A2, GABRD	HP:0012751	High T1 W signal intensity in the basal ganglia on MRI Seizure	Basal ganglia calcification idiopathic, 1
		HP:0001250
4	PAX2	HP:0000076	Vesicoureteral reflux, End stage renal disease	Glomerulosclerosis, focal segmental, 7
		HP:0003774
5	TGM1	HP:0007479	Collodion baby	Ichthyosis, congenital, autosomal recessive 1
6	ALDH7A1	HP:0032807	Neonatal seizure, Autosomal recessive	Epilepsy, pyridoxine-dependent
		HP:0000007
7	MTMI	HP:0001319	Neonatal Hypotonia	Myotubular myopathy, X-Iinked
8	PTCHI	HP:0010603	Mandibular cyst, Developmental delay	Trichohepatoenteric syndrome 1
		HP:0001263
9	TTC37	HP:0001396	Cholestasis, Neonatal hemochromatosis, Hypoalbuminemia	Basal cell nevus syndrome
		HP:0003073
10	GNE	HP:0002460	Distal weakness	Nonaka myopathy
11	NPHP3	HP:0012622	Chronic kidney disease, Chronic hepatitis	Nephronophthisis 3
		HP:0200123
12	SLC25A13	HP:0001395	Hepatic fibrosis, Elevation of plasma citrulline	Citrullinemia, type Il, neonatal-onset
		HP:0011966
13	DNMTI	HP:0001251	Cerebellar ataxia	Cerebellar ataxia, deafness, and narcolepsy, autosomal dominant
14	NAXE	HP:0001298	Encephalopathy	Encephalopathy, progressive, early-onset, with brain edema and/or leukoencephalopathy
15	PEX7	HP:0009826	Short limb, Stippling calcification	Rhizomelic Chondrodysplasia Punctata, Autosomal recessive
		HP:0010655
16	EYA1	HP:0000365	Hearing impairment, Renal failure	Branchiootic syndrome 1
		HP:0000083
17	SCN2A	HP:0032807	Neonatal seizure	Epileptic encephalopathy, early infantile, 11
18	WTI	HP:0008677	Congenital nephrotic syndrome	Congenital nephrotic syndrome
19	SMCHDI	HP:0002459	Aplasia of the nose	Bosma arhinia microphthalmia syndrome
20	ATM	HP:0001251	Ataxia, Telangiectasia, Cerebellar hypoplasia	Ataxia-telangiectasia
		HP:0001321
		HP:0001009
21	PEXI	HP:0000519	Congenital cataract, Neonatal seizure, Elevation of very long chain fatty acid, Abnormal liver function, Abnormal brain migration	Peroxisome biogenesis disorder IA (Zellweger)
		HP:0032807
		HP:0002910
		HP:0002269
		HP:0008167
22	GABRAI	HP:0001250	Seizure, Developmental delay	Epileptic encephalopathy, early infantile, 19
		HP:0001263
23	UNC13D	HP:0002716	Lymphadenopathy, Abnormal NK cell	Hemophagocytic lymphohistiocytosis, familial, 3
		HP:0012176
24	FLNB	HP:0002659	Osteolytic lesion, Bone nonunion	Atelosteogenesis, type Ill
		HP:0011001
25	FGFRI	HP:0000044	Hypogonadotropic hypogonadism, Syndactyly	Hypogonadotropic hypogonadism 2 with or without anosmia
		HP:0001159
26	CHD7	HP:0001643	Large patent ductus arteriosus, Choanal stenosis, Hearing loss	CHARGE syndrome
		HP:0000365
		HP:0000452
27	CUL4B	HP:0000750	Speech delay, Short stature, Small hands	Mental retardation, X-Iinked, syndromic 15 (Cabezas type)
		HP:0004322
		HP:0001156
28	NPR2	HP:0008873	Disproportionate, Short-limb, Short stature	Acromesomelic dysplasia, Maroteaux type
29	PHKA2	HP:0002240	Hepatomegaly	Glycogen storage disease, type IXa2
30	SMARCA4	HP:0012622	Facial dysmorphism, Cerebellar vermis hypoplasia, Hearing loss, Ventricular septal defect	Coffin-Siris syndrome 4
		HP:0200123
31	PGAP3	HP:0003155	Elevated alkaline phosphatase	Hyperphosphatasia with mental retardation syndrome 4
32	BMP2	HP:0009927	Abnormality of the vertebral column	Short stature, facial dysmorphism, and skeletal anomalies with or without cardiac anomalies
33	FBN2	HP:0000924	Bilateral ptosis, Cleft palate, Scoliosis, Decreased muscle mass, Camptodactyly	Contractural arachnodactyly, congenital
34	CHD7	HP:0000588	Optic nerve coloboma, Abnormal heart morphology, Choanal atresia, Cryptorchidism, Abnormality of the outer ear	CHARGE syndrome
		HP:0001627
		HP:0000453
		HP:0012741
		HP:0000356
35	soxll	HP:0000044	Hypogonadotropic hypogonadism, Mild global developmental delay	Coffin-Siris syndrome 9
		HP:0011342
36	ANKH	HP:0000452	Choanal stenosis, Sclerosis of cranial bones, Hypertelorism	Craniometaphyseal dysplasia
		HP:0004437
		HP:0000316
37	IFT122	HP:0001433	liver cirrhosis	Cranioectodermal dysplasia I
38	COLIA2	HP:0001250	Fracture, High bone mineral density	Osteogenesis imperfecta, type IV
39	CDK13	HP:0001263	Developmental delay, Speech delay, Intermittent myoclonus, Pulmonary stenosis	Congenital heart defects, dysmorphic facial features, and intellectual developmental disorder
		HP:0045084
		HP:0001642
40	DES	HP:0001009	Myopathy	Myopathy, myofibrillar, 1
		HP:0001260
41	ZEB2	HP:0003768	Hypertelorism, Epilepsy	Mowat-Wilson syndrome
42	TCAP	HP:0001626	Cardiomyopathy, Heart failure	Cardiomyopathy, hypertrophic, 25
43	PPP2R5D	HP:0000256	Macrocephaly, Developmental delay	Mentalrtardation, autosomal dominant 35
		HP:0001263
44	BRCA1	HP:0003002	Breast cancer, Ovarian cancer	Breast-ovarian cancer, familial, 1
		HP:0001472
45	SASHI	HP:0000953	Skin Hyperpigmentation	Dyschromatosis universalis hereditaria 1
46	BMPR2	HP:0002092	Pulmonary arterial hypertension	Pulmonary hypertension, familial primary, l , with or without HHT
47	KCNQ2	HP:0032807	Neonatal Seizure	Seizures, benign neonatal, 1
48	ABCDI	HP:0008167	Elevated C26:0	Adrenomyeloneuropathy, adult
49	COQ4	HP:0003128	Lactic acidosis, Cardiomyopathy	Coenzyme QIO deficiency, primary, 7
		HP:0001638
50	AGL	HP:0002240	Hepatomegaly, Hypoglycemia	Glycogen storage disease
		HP:0001943
51	COL11A2	HP:0008873	Short limb dwarfism, Sensorineural hearing loss	Fibrochondrogenesis 2
		HP:0000407
52	MIP	HP:0000518	Cataract	Cataract 15, multiple types
53	MTHFR	HP:0032807	Neonatal seizure, Abnormla basal ganglia MRI, Homocystinemia	Homocystinuria due to MTHFR deficiency
		HP:0012751
		HP:0002160
54	KRT9	HP: 0007447	Hyperkeratosis, Palmoplantar, Blister on knocules, Autosomal dominant	Palmoplantar keratoderma, epidermolytic
55	SMPD1	HP:0002240	Newborn screen:Niemann-Pick Disease	Niemann-Pick disease
		HP:0001744
56	UBE3A	HP:0000154	Large mouth, Prognathia, Ataxia like, Developmental delay	Angelman syndrome
		HP:0000303
		HP:0001251
		HP:0001263
57	EARS2	HP:0012103	Mitochondria disease	Combined oxidative phosphorylation deficiency 12
58	PAH	HP:0004923	Hyperphenylalaninemia	Phenylketonuria
59	NDUFAF5	HP:0001290	Hypotonia, Seizure	Mitochondrial complex I deficiency, nuclear type 16
		HP:0001250
60	PSENI	HP:0001298	Encephalopathy	Alzheimer disease, type 3
61	HUWEI	HP:0011344	Sever development delay and global delay	Mental retardation, X-Iinked syndromic, Turner type
62	PDGFB	HP:0002514	Brain calcification	Fahr's syndrome
63	FGFR3	HP:0010644	Middle meatus stenosis	Crouzon syndrome with acanthosis nigricans
64	MOCS2	HP:0003537	Neonatal seizure, Positive urine sulfite test, Hypouricemia	Molybdenum cofactor deficiency B
65	ATP6AP1	HP:0001394	Liver cirrhosis, Multicystic kidney disease, Hypospadia, Portal hypertension	Immunodeficiency 47
		HP:0000003
		HP:0001409
66	AGT	HP:0001562	Oligohydromnios, Pulmonary hypoplasia	Renal tubular dysgenesis
		HP:0002089
67	COMP	HP:0002652	Skeletal dysplasia	Pseudoachondroplasia
68	DNMI	HP:0011398	Central hypotonia, Speech delay, Congenital lactic acidosis	Epileptic encephalopathy, early infantile, 31
		HP:0000750
69	YARS2	HP:0004902	Lactic acidosis, Respiratory failure	Myopathy, lactic acidosis, and sideroblastic anemia 2
		HP:0003128
		HP:0002878
70	SLC25A13	HP:0001943	Hypoglycemia with cholestasis	Citrullinemia, type Il, neonatal-onset
		HP:0001406
71	TRPSI	HP:0008070	Sparse hair, Short stature	Trichorhinophalangeal syndrome, type I
		HP:0004322
72	SCN8A	HP:0001250	Neonatal seizure	Epileptic encephalopathy, early infantile, 13
73	ATP6VIA	HP:0002123	Progressive myoclonic epilepsy, Nystagmus, Cerebellar vermis hypoplasia	Cutis laxa, autosomal recessive, type IID
		HP:0001320
		HP:0000639
74	KCNQ5	HP:0012469	Infantile spasm, Generalized hypotonia	Mental retardation, autosomal dominant 46
		HP:0001290
75	EXTI	HP:0100777	Multiple exostosis	Chondrosarcoma, Exostoses, multiple, type 1
76	RYR2	HP:0004308	Ventricular arrhythmia	Ventricular tachycardia, catecholaminergic polymorphic, 1
77	DKCI	HP:0001875	Neutropenia, Cerebellar hypoplasia	Dyskeratosis congenita, X-Iinked
		HP:0001321
78	TALDOI	HP:0001396	Cholestasis, Liver cirrhosis, RIO PFIC or I-cell disease	Transaldolase deficiency
		HP: 0001394
79	KCNJ2	HP:0003198	Periodic paralysis	Andersen syndrome
80	NDUFAF5	HP:0031206	Striatal T2 hyperintensity, Stroke, Leigh syndrome	Mitochondrial complex I deficiency, nuclear type 16
		HP:0001297
81	PITX2	HP:0001087	Congenital glaucoma, Redundant periumbilical skin type	Axenfeld-Rieger syndrome, type 1
		HP:0001251
82	TBC1D24	HP:0002123	Progressive myoclonic epilepsy, Ataxia	Epileptic encephalopathy, early infantile, 16
		HP:0001251
83	NGLYI	HP:0001263	Dysautonomia, Neurodegenerative disease, Neurogenic bladder, Intellectual disability, Autonomic dysfunction	Congenital disorder of deglycosylation
		HP:0000011
		HP:0001249
		HP:0012332
84	ATM	HP:0001009	Telangiectasia, Dysarthria	Ataxia-telangiectasia
		HP:0001260
85	OTC	HP:0001987	Hyperammonemia	Ornithine transcarbamylase deficiency
86	PLPI	HP:0002179	Nystagmus, Opisthotonus	Pelizaeus-Merzbacher disease
		HP:0000639
87	PIGA	HP:0001250	Epilepsy, Tortuous cerebral arteries	Multiple congenital anomalies-hypotonia-seizures syndrome 2
		HP:0004938
88	CASR	HP:0002901	Hypocalcemia, Hypomagnesemia, Brain calcification	Hypocalcemia, autosomal dominant
		HP:0002917
		HP:0002514
89	PEXI	HP:0008167	Elevated C26:0	Heimler syndrome I
90	RARB	HP:0000568	Microphthalmos, Diaphragmatic hernia	Microphthalmia, syndromic 12
		HP:0000776
91	PPP2R5D	HP:0001250	Seizure, Macrocephaly	Nemaline myopathy & autosomal recessive
		HP:0000256
92	KLHL40	HP:0001290	Hypotonia, Neonatal hypotonia	Mental retardation, autosomal dominant 35
		HP:0001319
93	GFAP	HP:0032807	Neonatal Epilepsy, Abnormla basal ganglia MRI	Alexander disease
		HP:0012751
94	SLCO2A1	HP:0100759	Clubbing finger, Neuroloigcal regression	Hypertrophic osteoarthropathy, primary, autosomal recessive 2
		HP:0002376
95	CD3E	HP:0001639	Lymphopenia, Immunodeficiency	Immunodeficiency 18
		HP:0000808
		HP:0002037
		HP:0002721
96	CRYBAI	HP:0000518	Cataract	Cataract 10, multiple types
97	PRDM5	HP:0000563	Keratoconus	Brittle cornea syndrome 2
98	C3	HP:0001878	Hypertension, Anemia, Cardiomyopathy, Acute renal failure	C3 deficiency
		HP:0004713
		HP:0000822
		HP:0001638
		HP:0001919
99	TARS2	HP:0012103	Mitochondrial disorder, Lactic acidosis, Abnormal basal ganglion	Combined oxidative phosphorylation deficiency 21
		HP:0003128
		HP:0012751
100	GJA8	HP:0000518	Cataract, Infantile spasm	Cataract l, multiple types
101	NARS2	HP:0012469	Autosomal recessive	Combined oxidative phosphorylation deficiency 24
		HP:0000007
102	EIF2B5	HP:0040197	Encephalomalacia Neurodegeneration Leukodystrophy, White matter change	Leukoencephalopathy with vanishing white matter
		HP:0002415
103	IDS	HP:0011020	Elevation of GAG in urine	Mucopolysaccharidosis Il
104	COQ4	HP: 0001488	Intractable seizure	Coenzyme Q 10 deficiency, primary, 7
		HP: 0000175
		HP:0002650
		HP:0003199
		HP:0012385
105	ACTAI	HP:0001723	Restrictive cardiomyopathy, Myopathy, Respiratory failure	Nemaline myopathy 3, autosomal dominant or recessive
		HP:0003198
		HP:0002878
106	ALG8	HP:0003073	Hypoalbuminemia, Hypothyroidism	Congenital disorder of glycosylation, type Ih
		HP:0000821
107	TBXI	HP:0012751	T cell immunodeficiency	DiGeorge syndrome
108	WNTIOA	HP:0200141	Cone-shaped teeth, Nail dystrophy	Odontoonychodermal dysplasia
		HP:0008404
